# Supplementary material for: Stimulation of Synaptic Vesicle Exocytosis by the Mental Disease Gene DISC1 is Mediated by N-Type Voltage-Gated Calcium Channels
Source: Front Synaptic Neurosci. 2016 Jun 14;8:15. doi: 10.3389/fnsyn.2016.00015 (PMC4906242; doi:10.3389/fnsyn.2016.00015)
Supplement: TABLE T1 — Statistical analysis of synaptic responses. Column 1: datasets. Column 2: p values derived from the field averaging approach, with each field weighted according to its number of boutons (see “Materials and Methods” Section). Column 3: p values derived from the linear mixed model, where intra-field correlations and variations in neuron preparations are taken into account (see “Materials and Methods” Section). [file DataSheet_1.xlsx]

## Sheet: field- and prep-adjusted
		Field averages1			Individual boutons2
	conditions	difference	95% CI	p-value3	difference	95% CI	p-value3
Exo rates (Fig 2D)	shA - scram	-0.0051879	[-0.0073306; -0.0030452]	<0.0001	-0.0049594	[-0.0073498; -0.0025691]	<0.0001
	shE - scram	-0.0052042	[-0.0072706; -0.0031378]		-0.0056981	[-0.0080037; -0.0033926]
Endo rates (Fig 2F)	shA - scram	-0.0014852	[-0.0027750; -0.0001953]	0.0704	-0.0013392	[-0.0025427; -0.0001356]	0.076
	shE - scram	-0.0008481	[-0.0020734; +0.0003773]		-0.000938	[-0.0020971; +0.0002210]
Exo rates (Fig 3D)	KO - WT	-0.0061572	[-0.0106485; -0.0016659]	0.0113	-0.0055652	[-0.0091698; -0.0019606]	0.0025
Endo rates (Fig 3F)	KO - WT	-0.0011761	[-0.0030037; +0.0006515]	0.1862	-0.0007383	[-0.0023653; +0.0008886]	0.3738
peak Ca influx 300AP, 10HZ (Fig 4A,C)	shA - scram	-0.0881603	[-0.1628633; -0.0134574]	0.0248	-0.09436	[-0.1544465; -0.0342735]	0.0057
	shE - scram	-0.0858043	[-0.1490925; -0.0225160]		-0.0776537	[-0.1396041; -0.0157032]
peak Ca influx 300AP, 10HZ (Fig 4D,F)	KO - WT	-0.0803925	[-0.1654467; +0.0046618]	0.0623	-0.087818	[-0.1606980; -0.0149381]	0.0182
peak Ca influx 20AP, 20HZ (Fig 4G)	shE - scram	-0.111119	[-0.1872147; -0.0350242]	0.0092	-0.0970941	[-0.1625572; -0.0316309]	0.0036
1Weighted Least Squares of field averages on preparation and condition fixed effects.
2Linear Mixed Model of individual boutons on preparation fixed effects with normally-distributed random field effects.
3t-test of the null hypothesis of no difference between the mean outcome of the conditions or Wald test of the null joint hypothesis of no difference between the mean outcome of each genetically-modified condition and the control.
